# Supplementary material for: Multicolor fluorescence activated cell sorting to generate humanized monoclonal antibody binding seven subtypes of BoNT/F
Source: PLoS One. 2022 Sep 1;17(9):e0273512. doi: 10.1371/journal.pone.0273512 (PMC9436041; doi:10.1371/journal.pone.0273512)
Supplement: S1 Data — (XLSX) [file pone.0273512.s003.xlsx]

## Sheet: scFv KD measurement
	A 405nm
F1Hc (nM)	0	0.25	1	5	25	KD (nM)				F5Hc (nM)	0	2.5	10	50	250	KD (nM)
28H4	117	145	199	274	470	10.88 ±5.03				28H4	107	140	118	115	110	No binding
28H4E10	145	504	1229	2442	2391	1.10 ±0.49				28H4E10	100	214	306	511	754	36.82 ±14.33
6F15	105	435	1350	1985	2303	0.93 ±0.22				6F15	68	146	243	494	669	28.84 ±3.56
Hu6F15.1	94	670	1252	3876	3734	1.63 ±1.09				Hu6F15.1	102	388	660	1106	1098	7.82 ±2.56
Hu6F15.3	99	1054	2255	4498	4408	0.996 ±0.41				Hu6F15.3	90	370	773	1277	1338	8.87 ±1.66
Hu6F15.4	99	800	2562	5546	4946	1.02 ±0.65				Hu6F15.4	94	433	998	1677	1766	9.28 ±1.80
Hu6F15.6	101	1113	2404	4146	3823	0.70 ±0.3				Hu6F15.6	100	208	421	777	926	16.88 ±1.26
F2Hc (nM)	0	2.5	10	50	250	KD (nM)				F6Hc (nM)	0	2.5	10	50	250	KD (nM)
28H4	110	118	110	111	120	No binding				28H4	110	124	114	116	138	>250
28H4E10	144	177	325	967	1607	63.73 ±10.64				28H4E10	144	202	456	1366	1778	32.08 ±10.71
6F15	101	139	374	1073	664	47.12 ±6.52				6F15	108	182	540	1424	1898	28.96 ±6.19
Hu6F15.1	92	396	893	2333	3354	34.22 ±2.89				Hu6F15.1	92	428	1552	3318	3944	17.18 ±3.24
Hu6F15.3	96	366	1270	2751	3689	23.67 ±2.12				Hu6F15.3	97	614	1764	3617	4657	19.64 ±0.55
Hu6F15.4	98	434	1514	3021	4182	23.48 ±3.46				Hu6F15.4	92	559	2472	4852	5864	13.84 ±3.36
Hu6F15.6	101	242	611	1630	2666	50.79 ±0.37				Hu6F15.6	97	255	1086	2582	3674	30.21 ±3.71
F3Hc (nM)	0	2.5	10	50	250	KD (nM)				F7Hc (nM)	0	0.5	2	10	50	KD (nM)
28H4	105	114	124	157	254	237 ±69.9				28H4	109	113	113	109	104	No binding
28H4E10	141	341	937	1804	2040	14.64 ±3.13				28H4E10	146	149	196	153	171	>250
6F15	106	407	1039	1826	2087	12.31 ±1.27				6F15	106	116		284	426	12.35 ±0.96
Hu6F15.1	96	856	1900	3493	3776	10.75 ±2.02				Hu6F15.1	92	446	1381	1990	1988	1.36 ±0.51
Hu6F15.3	99	952	2305	4246	4700	11.44 ±1.65				Hu6F15.3	92	498	1584	2407	2468	1.55 ±0.50
Hu6F15.4	99	1365	2332	4803	5538	14.18 ±4.03				Hu6F15.4	92	658	2020	2905	3154	1.51 ±0.38
Hu6F15.6	104	690	1752	3481	4262	16.58 ±0.66				Hu6F15.6	98	1368	2722	2455	3004	0.47 ±0.29
F4Hc (nM)	0	2.5	10	50	250	KD (nM)
28H4	111	122	134	181	305	212 ±45.1
28H4E10	143	502	1076	2076	2272	13.04 ±2.87
6F15	114	434	894	1911	2141	15.60 ±4.01
Hu6F15.1	90	745	1867	3746	4094	12.82 ±2.89
Hu6F15.3	99	1041	2287	4365	4970	12.69 ±1.75
Hu6F15.4	98	1723	2919	4897	6613	15.21 ±6.19
Hu6F15.6	108	995	2252	3532	4586	12.46 ±3.05
