# Supplementary material for: Multicolor fluorescence activated cell sorting to generate humanized monoclonal antibody binding seven subtypes of BoNT/F
Source: PLoS One. 2022 Sep 1;17(9):e0273512. doi: 10.1371/journal.pone.0273512 (PMC9436041; doi:10.1371/journal.pone.0273512)
Supplement: S2 Data — (XLSX) [file pone.0273512.s004.xlsx]

## Sheet: Tm calculation+data
temperature (oC)	IgG_m28H4	IgG_hu6F15.1	IgG_hu6F15.2	IgG_hu6F15.3	IgG_hu6F15.4	SD	IgG_m28H4	IgG_hu6F15.1	IgG_hu6F15.2	IgG_hu6F15.3	IgG_hu6F15.4
60	-0.327609	-0.587434	-0.953055	-4.92802	-3.94297		0.0127392	0.136928	0.00963086	7.45043	6.0378
61	-0.335905	-0.536146	-0.62682	-4.82952	-3.96719		0.01044	0.136174	0.0266904	7.78233	6.35816
62	-0.331753	-0.476558	-0.159004	-4.51869	-3.84129		0.00891838	0.0221181	0.0226733	8.09382	6.6865
63	-0.320757	-0.311747	0.361725	-3.92622	-3.50507		0.00955936	0.0386662	0.0352273	8.34286	7.04691
64	-0.322969	-0.0121263	0.963003	-2.80869	-2.89968		0.0290038	0.00219402	0.0263984	8.55328	7.46097
65	-0.305341	0.606249	2.08869	-0.896902	-1.7856		0.0375852	0.0897369	0.226534	8.73415	7.9112
66	-0.262918	1.36805	3.54475	1.91068	-0.0644448		0.0473042	0.204513	0.281974	8.84729	8.34327
67	-0.217616	2.40524	5.24132	5.6479	2.32639		0.0707264	0.301441	0.201838	8.80211	8.78439
68	-0.153847	4.05919	7.57625	10.3221	5.58267		0.0815854	0.568086	0.351484	8.68745	9.24762
69	-0.0805556	6.23516	10.4465	15.396	9.41367		0.0892084	0.959263	0.545374	8.54186	9.6872
70	0.0161125	9.39844	14.2067	20.4512	13.7759		0.109077	1.50607	0.579323	8.43825	10.1237
71	0.165691	14.5002	20.2298	25.8661	18.9147		0.149206	2.22657	0.736265	8.33862	10.443
72	0.411693	22.0261	29.2296	31.4032	24.5772		0.202751	3.39092	0.942293	8.13015	10.775
73	0.758524	31.5913	40.402	36.4107	30.0842		0.275996	4.79554	1.15498	7.95773	11.1231
74	1.25142	42.4012	52.6442	41.2423	35.13		0.411958	6.04047	1.32783	7.75839	11.4002
75	2.03409	54.4583	65.6329	47.6945	40.5652		0.64877	6.86802	0.751432	7.31639	11.9368
76	3.38876	67.2521	77.0392	57.2488	47.6903		1.04673	7.07174	0.490406	6.41739	12.9846
77	5.81491	79.6114	84.6833	70.0866	58.4243		1.73443	6.7957	1.5788	5.41169	14.5336
78	10.0568	89.9365	89.4434	83.2046	72.6609		2.82136	5.85709	2.47856	5.00135	15.2803
79	17.0777	96.3501	92.2517	92.186	85.9752		4.5096	4.55401	3.17633	5.40815	14.4742
80	27.5488	98.9122	93.8556	96.1266	94.0728		6.5125	3.59618	3.41858	6.01611	13.2334
81	41.5525	99.437	94.7963	97.1563	97.3743		8.5213	3.04706	3.54618	6.24603	12.5331
82	57.2455	99.3761	95.565	97.3038	98.457		9.90583	2.84832	3.52073	6.47233	12.4003
83	72.3743	99.1516	96.8734	97.0165	98.9811		10.0773	2.78304	3.37309	6.65181	12.7144
84	84.8983	98.9207	98.9749	96.6928	99.4551		9.06488	3.04306	2.35332	6.46405	13.2045
85	92.568	98.4674	100.004	97.117	100		7.50275	3.43844	0.746849	6.60788	13.284
86	96.1854	98.1956	97.5783	97.9967	98.9521		6.37885	3.51479	5.20938	7.43864	14.8912
87	98.2372	98.6824	91.1376	97.6812	98.9521		5.77314	3.8156	6.96212	8.81663	13.6984
88	99.4008	99.6324	83.9384	100.002	82.9878		5.46009	4.39896	1.68287	11.4731	10.5345
89	100.002	100.003	77.8966	97.4381	76.8557		5.30549	3.83145	0.243332	8.66146	10.2199
90	100.066	98.5402	72.8446	86.7775	73.5088		5.21704	3.40347	1.63003	4.3977	10.2944
			70.0132
			68.4574
			67.1026
			65.7895
		FLOW
		minutes	0	8	16	32	64			Tm
		28H4	100	60.4668	51.7141	36.3968	25.8935
		hu6F15.4	100	93.9069	85.0068	49.9544	15.3126				28H4	hu6F15.1	hu6F15.2	hu6SF15.3	hu6F15.4
										Mean	81.54	74.51	73.61	74.13	74.97
										95% CI	81.49 to 81.58	74.36 to 74.65	73.44 to 73.78	73.56 to 74.71	74.12 to 75.82
		oC	25	50	60	70	80
		28H4	100	100.989	90.2349	56.9221	12.2991
		hu6F15.4	100	94.9373	82.4333	79.9261	1.59113
	Flow Thermostability
		0min	8min	16min	32min	64min
	28H4	1371	829	709	499	355
		100	60.4668	51.7141	36.3968	25.8935
	hu6F15.4	4382	4115	3725	2189	671
		100	93.9069	85.0068	49.9544	15.3126
		25oC	50oC	60oC	70oC	80oC
	28H4	1618	1634	1460	921	199
		100	100.989	90.2349	56.9221	12.2991
	hu6F15.4	6222	5129	5907	4973	99
		100	82.4333	94.9373	79.9261	1.59113
