# Supplementary material for: Multicolor fluorescence activated cell sorting to generate humanized monoclonal antibody binding seven subtypes of BoNT/F
Source: PLoS One. 2022 Sep 1;17(9):e0273512. doi: 10.1371/journal.pone.0273512 (PMC9436041; doi:10.1371/journal.pone.0273512)
Supplement: S3 Data — (ZIP) [file pone.0273512.s005.zip]

Archive with 75 entries (74 files):
- IgG KD measurements KinExA/
- IgG KD measurements KinExA/RF hu6F15.1 vs BoNT F3 HC.pdf
- __MACOSX/IgG KD measurements KinExA/._RF hu6F15.1 vs BoNT F3 HC.pdf
- IgG KD measurements KinExA/RF 6F15.4 vs F7 HC.pdf
- __MACOSX/IgG KD measurements KinExA/._RF 6F15.4 vs F7 HC.pdf
- IgG KD measurements KinExA/RF 6F15.3 vs F7 HC.pdf
- __MACOSX/IgG KD measurements KinExA/._RF 6F15.3 vs F7 HC.pdf
- IgG KD measurements KinExA/RF 6F15.3 vs F1HC.pdf
- __MACOSX/IgG KD measurements KinExA/._RF 6F15.3 vs F1HC.pdf
- IgG KD measurements KinExA/RF Hu6F15.4 vs F5 HNHC-MBP{3}.pdf
- __MACOSX/IgG KD measurements KinExA/._RF Hu6F15.4 vs F5 HNHC-MBP{3}.pdf
- IgG KD measurements KinExA/RF 28H4 vs F4 HC-MBP.pdf
- __MACOSX/IgG KD measurements KinExA/._RF 28H4 vs F4 HC-MBP.pdf
- IgG KD measurements KinExA/RF 6F15.3 vs F5 HNHC.pdf
- __MACOSX/IgG KD measurements KinExA/._RF 6F15.3 vs F5 HNHC.pdf
- IgG KD measurements KinExA/RF Hu6F15.6 vs F5 HNHC-MBP{3}.pdf
- __MACOSX/IgG KD measurements KinExA/._RF Hu6F15.6 vs F5 HNHC-MBP{3}.pdf
- IgG KD measurements KinExA/RF Hu6F15.4 vs F4 HC-MBP.pdf
- __MACOSX/IgG KD measurements KinExA/._RF Hu6F15.4 vs F4 HC-MBP.pdf
- IgG KD measurements KinExA/RF hu6F15.1 vs BoNT F1 HC.pdf
- __MACOSX/IgG KD measurements KinExA/._RF hu6F15.1 vs BoNT F1 HC.pdf
- IgG KD measurements KinExA/RF Hu6F15.6 vs F6 HC-MBP{2}.pdf
- __MACOSX/IgG KD measurements KinExA/._RF Hu6F15.6 vs F6 HC-MBP{2}.pdf
- IgG KD measurements KinExA/RF 6F15.3 vs F3HC{2}.pdf
- __MACOSX/IgG KD measurements KinExA/._RF 6F15.3 vs F3HC{2}.pdf
- IgG KD measurements KinExA/RF hu6F15.1 vs BoNT F1.pdf
- __MACOSX/IgG KD measurements KinExA/._RF hu6F15.1 vs BoNT F1.pdf
- IgG KD measurements KinExA/RF Hu6F15.4 vs F3 HC-MBP.pdf
- __MACOSX/IgG KD measurements KinExA/._RF Hu6F15.4 vs F3 HC-MBP.pdf
- IgG KD measurements KinExA/RF 6F15.3 vs F1.pdf
- __MACOSX/IgG KD measurements KinExA/._RF 6F15.3 vs F1.pdf
- IgG KD measurements KinExA/RF 28H4 vs F6 HC-MBP.pdf
- __MACOSX/IgG KD measurements KinExA/._RF 28H4 vs F6 HC-MBP.pdf
- IgG KD measurements KinExA/RF 6F15.3 vs F2HC.pdf
- __MACOSX/IgG KD measurements KinExA/._RF 6F15.3 vs F2HC.pdf
- IgG KD measurements KinExA/RF Hu6F15.6 vs F1 HC{2}.pdf
- __MACOSX/IgG KD measurements KinExA/._RF Hu6F15.6 vs F1 HC{2}.pdf
- IgG KD measurements KinExA/RF Hu6F15.6 vs F1.pdf
- __MACOSX/IgG KD measurements KinExA/._RF Hu6F15.6 vs F1.pdf
- IgG KD measurements KinExA/RF 28H4 vs F3 HC-MBP.pdf
- __MACOSX/IgG KD measurements KinExA/._RF 28H4 vs F3 HC-MBP.pdf
- IgG KD measurements KinExA/RF 6F15.3 vs F6HC.pdf
- __MACOSX/IgG KD measurements KinExA/._RF 6F15.3 vs F6HC.pdf
- IgG KD measurements KinExA/RF 6F15.3 vs F4HC.pdf
- __MACOSX/IgG KD measurements KinExA/._RF 6F15.3 vs F4HC.pdf
- IgG KD measurements KinExA/RF Hu6F15.6 vs F2 HC-MBP.pdf
- __MACOSX/IgG KD measurements KinExA/._RF Hu6F15.6 vs F2 HC-MBP.pdf
- IgG KD measurements KinExA/RF Hu6F15.4 vs F6 HC-MBP.pdf
- __MACOSX/IgG KD measurements KinExA/._RF Hu6F15.4 vs F6 HC-MBP.pdf
- IgG KD measurements KinExA/RF hu6F15.1 vs BoNT F2 HC.pdf
- __MACOSX/IgG KD measurements KinExA/._RF hu6F15.1 vs BoNT F2 HC.pdf
- IgG KD measurements KinExA/RF Hu6F15.1 vs F7 HC-MBP.pdf
- __MACOSX/IgG KD measurements KinExA/._RF Hu6F15.1 vs F7 HC-MBP.pdf
- IgG KD measurements KinExA/RF Hu6F15.4 vs F1 HC{2}.pdf
- __MACOSX/IgG KD measurements KinExA/._RF Hu6F15.4 vs F1 HC{2}.pdf
- IgG KD measurements KinExA/RF Hu6F15.6 vs F4 HC-MBP.pdf
- __MACOSX/IgG KD measurements KinExA/._RF Hu6F15.6 vs F4 HC-MBP.pdf
- IgG KD measurements KinExA/RF hu6F15.1 vs BoNT F4 HC.pdf
- __MACOSX/IgG KD measurements KinExA/._RF hu6F15.1 vs BoNT F4 HC.pdf
- IgG KD measurements KinExA/RF Hu6F15.6 vs F3 HC-MBP.pdf
- __MACOSX/IgG KD measurements KinExA/._RF Hu6F15.6 vs F3 HC-MBP.pdf
- IgG KD measurements KinExA/RF 28H4 vs F1 HC.pdf
- __MACOSX/IgG KD measurements KinExA/._RF 28H4 vs F1 HC.pdf
- IgG KD measurements KinExA/RF Hu6F15.1 vs F5 HNHC-MBP{3}.pdf
- __MACOSX/IgG KD measurements KinExA/._RF Hu6F15.1 vs F5 HNHC-MBP{3}.pdf
- IgG KD measurements KinExA/RF 28H4 vs F1.pdf
- __MACOSX/IgG KD measurements KinExA/._RF 28H4 vs F1.pdf
- IgG KD measurements KinExA/RF Hu6F15.6 vs F7 HC-MBP{3}.pdf
- __MACOSX/IgG KD measurements KinExA/._RF Hu6F15.6 vs F7 HC-MBP{3}.pdf
- IgG KD measurements KinExA/RF Hu6F15.4 vs F2 HC-MBP.pdf
- __MACOSX/IgG KD measurements KinExA/._RF Hu6F15.4 vs F2 HC-MBP.pdf
- IgG KD measurements KinExA/RF Hu6F15.4 vs F1.pdf
- __MACOSX/IgG KD measurements KinExA/._RF Hu6F15.4 vs F1.pdf
- IgG KD measurements KinExA/RF hu6F15.1 vs BoNT F6 HC.pdf
- __MACOSX/IgG KD measurements KinExA/._RF hu6F15.1 vs BoNT F6 HC.pdf
